# Supplementary material for: Association between Reproductive Factors and Type 2 Diabetes: A Cross-Sectional Study
Source: Int J Environ Res Public Health. 2022 Jan 17;19(2):1019. doi: 10.3390/ijerph19021019 (PMC8775663; doi:10.3390/ijerph19021019)
Supplement: Supplementary file 1 [file ijerph-19-01019-s001.zip]

Archive with 1 entries (1 files):
- ijerph-1529105-supplementary.pdf
